# Supplementary material for: Analyzing the impact of 900 MHz EMF short-term exposure to the expression of 667 miRNAs in human peripheral blood cells
Source: Sci Rep. 2021 Feb 24;11:4444. doi: 10.1038/s41598-021-82278-1 (PMC7904780; doi:10.1038/s41598-021-82278-1)
Supplement: Supplementary file 1 — Supplementary Information. [file 41598_2021_82278_MOESM1_ESM.xlsx]

## Sheet: 2016_RNA-isolation
# samples	code	RNA-concentration [ng/µl]	total RNA [µg]	A260/A280	A260/A230	RIN		Code
1	No exposure_0h_1	52	4.16	2.02	0.4	7.3		SHAM	sham exposure
2	SHAM_30min_1	49.5	3.96	2.07	0.36	7.3		Hyperth.;	exposure at room temperature + 2°C, e.g. 22+2=24°C
3	SHAM_60min_1	52.4	4.192	2.02	0.4	7.9		EMF;	EMF exposure
4	SHAM_90min_1	57.3	4.584	2.01	0.4	7.6		1-5;	donors 1-5
5	EMF_30min_1	49.6	3.968	2.04	0.34	7.7
7	EMF_90min_1	57.3	4.584	2.02	0.37	7.7
8	Hyperth._30min_1	60.5	4.84	2.02	0.39	7.3
9	Hyperth._60min_1	57.4	4.592	2.1	0.37	7.6
10	Hyperth._90min_1	55.1	4.408	2.02	0.36	6.9
11	No exposure_0h_2	85.2	6.816	2.08	0.56	8.4
12	SHAM_30min_2	78.4	6.272	2.02	0.52	8.2
13	SHAM_60min_2	71	5.68	2.06	0.52	8.6
14	SHAM_90min_2	74.8	5.984	2.07	0.49	8.2
15	EMF_30min_2	76.9	6.152	2.04	0.48	8
16	EMF_60min_2	79.8	6.384	2.09	0.5	7.9
17	EMF_90min_2	77.5	6.2	2.08	0.5	8.4
18	Hyperth._30min_2	84.9	6.792	2.1	0.53	7.7
19	Hyperth._60min_2	80.2	6.416	2.06	0.48	7.4
20	Hyperth._90min_2	83.1	6.648	2.05	0.52	7.7
21	No exposure_0h_3	73.7	5.896	2.07	0.48	7.5
22	SHAM_30min_3	72.8	5.824	2.01	0.44	7.3
23	SHAM_60min_3	75.3	6.024	1.99	0.44	4.6
24	SHAM_90min_3	68.4	5.472	1.98	0.41	3.4
25	EMF_30min_3	64.3	5.144	2.02	0.41	5.3
26	EMF_60min_3	62.6	5.008	2.04	0.39	7.6
27	EMF_90min_3	68.8	5.504	2.07	0.39	6.9
28	Hyperth._30min_3	67.4	5.392	2.01	0.42	4.6
29	Hyperth._60min_3	67.8	5.424	2.05	0.42	7.3
30	Hyperth._90min_3	71.6	5.728	2.02	0.44	6.4
31	No exposure_0h_4	64.8	5.184	1.97	0.41	8
32	SHAM_30min_4	64.1	5.128	1.98	0.42	8.4
33	SHAM_60min_4	64.9	5.192	2	0.42	8.3
34	SHAM_90min_4	64.2	5.136	2.02	0.42	8.4
35	EMF_30min_4	59.5	4.76	2.02	0.36	8
36	EMF_60min_4	60.8	4.864	2	0.39	8.4
37	EMF_90min_4	59.6	4.768	1.92	0.36	8.3
38	Hyperth._30min_4	60.2	4.816	2.08	0.37	8.2
39	Hyperth._60min_4	60.3	4.824	1.99	0.37	7.4
40	Hyperth._90min_4	40.7	3.256	1.94	0.27	8.2
41	No exposure_0h_5	60	4.8	1.92	0.39	7.7
42	SHAM_30min_5	66.5	5.32	1.96	0.41	6.5
43	SHAM_60min_5	66.1	5.288	2.02	0.4	7.6
44	SHAM_90min_5	65.5	5.24	1.96	0.4	7.6
45	EMF_30min_5	58.7	4.696	1.96	0.38	7.4
46	EMF_60min_5	63.3	5.064	1.97	0.37	8.1
47	EMF_90min_5	67.1	5.368	2.01	0.38	7.4
48	Hyperth._30min_5	70.9	5.672	2.02	0.41	7.9
49	Hyperth._60min_5	59.8	4.784	1.97	0.35	8.3
50	Hyperth._90min_5	61.1	4.888	2.01	0.34	7

## Sheet: 2016_qRT_PCR_raw-Ct-values
	LDA A	Median	int. Control MW	int. Control Median		LDA B	Median	int. Control MW	int. Control Median		Prerequisite
	LDA 001	25.3387	17.2351	17.2472		LDA 001	25.9108	14.959	15.0004		1 µg cDNA per slot
	LDA 002	25.3919	15.0097	14.9044		LDA 002	25.8641	15.4197	15.4594
	LDA 003	24.9808	16.0597	16.0508		LDA 003	25.4156	15.2424	15.2314
	LDA 004	25.2039	15.415	15.3994		LDA 004	26.1361	15.149	15.2294
	LDA 005	25.891	15.7194	15.7878		LDA 005	26.2455	15.6142	15.7149
	LDA 007	25.6494	15.7426	15.8374		LDA 007	26.0837	15.6411	15.5792
	LDA 008	25.161	16.2511	16.2318		LDA 008	26.1909	15.7935	15.9338
	LDA 009	25.7951	15.5396	15.5439		LDA 009	26.5028	15.9271	15.8196
	LDA 010	25.4569	15.6156	15.61		LDA 010	25.7015	15.6308	15.6533
	LDA 011	24.69	15.9675	16.044		LDA 011	25.787	16.6762	16.6944
	LDA 012	25.0388	16.1067	16.1606		LDA 012	26.5257	15.933	15.8911
	LDA 013	24.963	16.314	16.2935		LDA 013	26.179	16.3226	16.243
	LDA 014	25.0164	16.5696	16.6495		LDA 014	26.2899	16.1242	16.3033
	LDA 015	24.8723	16.0691	16.1834		LDA 015	25.6423	15.3914	15.4156
	LDA 016	25.0942	16.7779	16.8506		LDA 016	26.3625	15.3659	15.4063
	LDA 017	24.8263	16.3355	16.3387		LDA 017	25.7223	16.109	16.0405
	LDA 018	24.9452	16.5962	16.6081		LDA 018	26.4063	15.6032	15.5781
	LDA 019	25.2586	16.2172	16.4357		LDA 019	26.4788	15.9487	15.9318
	LDA 020	24.9191	16.3143	16.2231		LDA 020	25.8303	15.6237	15.6489
	LDA 021	25.4663	15.7453	15.8073		LDA 021	25.9928	15.3144	15.3501
	LDA 022	25.9841	16.4015	16.4021		LDA 022	26.1673	14.8548	14.8483
	LDA 023	25.3402	15.9708	16.082		LDA 023	25.8456	15.0341	14.9269
	LDA 024	25.8046	16.2357	16.2376		LDA 024	26.4214	15.631	15.5882
	LDA 025	25.7681	15.6927	15.5992		LDA 025	26.5807	16.2288	16.2575
	LDA 026	25.4047	15.4537	15.3971		LDA 026	26.1599	15.0008	15.0088
	LDA 027	25.1849	15.7719	15.845		LDA 027	26.8618	14.528	14.5401
	LDA 028	25.4257	15.7043	15.69		LDA 028	25.6788	14.5085	14.5186
	LDA 029	25.4339	15.5719	15.6512		LDA 029	26.857	15.0049	14.9732
	LDA 030	25.9951	16.2246	16.2482		LDA 030	25.879	15.6302	15.5367
	LDA 031	25.2289	15.0048	14.943		LDA 031	25.5204	14.9444	14.9471
	LDA 032	25.3382	15.1593	15.1407		LDA 032	25.9638	14.4942	14.5574
	LDA 033	25.6044	14.6887	14.6788		LDA 033	26.0317	15.2438	15.2191
	LDA 034	25.165	15.1917	15.2083		LDA 034	25.6011	13.8996	14.2429
	LDA 035	25.6649	15.1276	15.1033		LDA 035	26.585	13.8172	13.9032
	LDA 036	25.1165	14.6638	14.7517		LDA 036	26.7472	14.9651	14.9609
	LDA 037	25.5159	14.9261	14.9856		LDA 037	26.1877	15.313	15.3162
	LDA 038	25.6498	15.1102	15.1204		LDA 038	26.2541	15.214	15.3132
	LDA 039	25.3354	14.7427	14.6572		LDA 039	26.5039	14.9159	15.0274
	LDA 040	25.7882	13.9628	13.9904		LDA 040	26.8084	14.5958	14.6325
	LDA 041	25.3216	14.9105	15.1187		LDA 041	25.9761	14.6005	14.7003
	LDA 042	25.5591	15.6753	15.6854		LDA 042	26.3243	14.9996	14.9539
	LDA 043	25.4243	15.2197	15.3141		LDA 043	26.1872	15.0771	15.0592
	LDA 044	25.248	15.0617	15.1535		LDA 044	27.3936	25.6582	25.5025
	LDA 045	25.1643	15.3066	15.432		LDA 045	26.4193	14.7948	14.8202
	LDA 046	25.849	14.9439	15.0028
	LDA 047	25.7081	15.4857	15.4848
	LDA 048	25.5139	15.0147	14.9365
	LDA 049	26.5454	18.6549	18.612
	LDA 050	25.6007	15.8779	15.8504
	mean	25.4008	15.7012	15.7251		mean	26.1869	15.5169	15.5336
	stdev	0.359514	0.773531	0.775449		stdev	0.410269	1.67735	1.64358
	min	24.69	13.9628	13.9904		min	25.4156	13.8172	13.9032
	max	26.5454	18.6549	18.612		max	27.3936	25.6582	25.5025
	CV	1.41536	4.92658	4.93129		CV	1.5667	10.8098	10.5808

## Sheet: 2016_qRT-PCR_normalized-Ct-val.
Pool A & B	Detector	let-7a	let-7d	let-7e	let-7g	miR-15b	miR-16	miR-17	miR-18a	miR-19a	miR-19b	miR-20a	miR-20b	miR-21	miR-22	miR-24	miR-25	miR-26a	miR-26b	miR-27a	miR-28-3p	miR-28	miR-29a	miR-30b	miR-30c	miR-31	miR-92a	mmu-miR-93	miR-99a	miR-100	miR-103	miR-106a	RNU44	miR-106b	miR-125a-5p	miR-125b	miR-126	miR-130a	miR-130b	miR-132	miR-133a	miR-139-5p	miR-140-3p	mmu-miR-140	miR-142-3p	miR-145	miR-146a	miR-146b	miR-148a
LDA 001	No exposure_0h_1			18.4984	18.3967	14.4142	9.55847	12.8008		18.0239	12.4501					13.2834	15.7505	17.419			17.0052		18.546	12.9607	11.7775		11.4358	16.2329				13.2545	15.1635	17.8839	17.3379		13.985			17.5079		18.25	13.2149			17.6815	14.3428
LDA 002	SHAM_30min_1		17.2596	15.6764	15.9638	11.9263	7.57922	11.0319		15.2352	10.3735	16.0204	16.052		15.92	11.7253	13.1205	14.6778	18.4627	18.3612	15.0457		16.9631	11.3517	9.7387	18.6053	8.82707	13.304	17.6038	16.8422	16.9697	11.073	11.7503	14.9786	15.3921		11.6208			15.4896	17.5197	15.778	10.9548	17.9628	17.9836	14.9102	12.5859	16.1926
LDA 003	SHAM_60min_1			17.7076	18.594	14.0932	10.2685	14.1685		18.7503	13.3819		18.5497			13.4834	15.1367	17.6194			16.7547			13.3614	11.5107		10.3545	15.7338			18.8846	14.0346	13.8628	17.6144	16.9044		14.3788			17.0255		18.0539	13.4257			17.3074	14.5481
LDA 004	SHAM_90min_1		18.539	16.6363	17.1744	12.5173	8.7796	11.6537		16.492	11.3026	17.9179	17.0325		17.3806	12.2586	14.2426	15.5346		18.6284	15.7725		17.6689	11.3783	10.097		9.56582	13.6001	18.0904		17.4842	12.1004	13.9721	15.8671	15.8824		12.722			16.4012		16.4774	11.785	17.9708		15.8502	13.3727	17.7871
LDA 005	EMF_30min_1			16.5284	17.3626	12.9151	8.71971	12.0635		16.3374	11.5391		16.2747		17.3238	12.2824	13.9805	15.2865			15.9848		17.8228	11.635	10.0603		9.62468	13.8747		17.8504	17.2686	12.0645	12.0157	16.3247	15.7041		12.7689			16.4962	17.504	16.2971	11.3535	17.5438		15.8211	13.3524	17.375
LDA 007	EMF_90min_1		17.8838	15.9104	16.2475	12.5423	8.45591	11.4288		15.6787	10.5638	17.0607	16.1849	18.1211	16.3404	11.9456	13.7558	15	18.2174		15.7183		17.047	11.1431	9.76603		9.19448	13.2643		18.1652	16.9896	11.4405	12.778	15.5497	15.9867		11.9088			16.4158	18.2408	16.3687	11.5932	17.7795		15.8552	13.4217	17.4243
LDA 008	Hyperth._30min_1			17.007	17.6619	13.7528	10.0744	12.9389		17.4024	12.6037		18.3647		18.8066	13.3015	14.7265	16.7256			16.6647		18.5196	12.4081	11.4554		10.1543	14.89				13.1995	13.7661	17.6025	17.1417		13.6582			16.7026		17.6572	13.1427			16.5871	14.134
LDA 009	Hyperth._60min_1		17.8569	15.9664	16.1224	12.8512	8.55243	11.6551		15.1894	10.7452		16.196	16.732	16.5489	11.9939	14.017	15.301			15.4333		17.7592	11.209	9.55207		8.72445	12.5783	18.1532	17.6641	16.8698	11.5714	12.253	15.9752	16.2824	18.173	12.55			15.6651	18.1245	16.5169	10.9057	17.1693		15.4087	12.9225	17.4904
LDA 010	Hyperth._90min_1		18.103	16.1806	17.3486	12.8374	8.25842	11.6835		15.4775	11.177	17.6162	16.672		17.9114	12.6018	14.3384	15.2121			15.9026		17.4953	11.6367	10.3097		9.43446	14.0464			17.8698	11.7559		15.7871	16.7792		12.3888			16.3041	18.3158	16.4482	11.5705			16.3368	13.1164	17.2019
LDA 011	No exposure_0h_2	18.4275	17.0128	15.2663	16.03	11.5237	7.7538	8.95415	18.4338	14.2017	9.47914	13.8333	14.1578	16.9894	15.8483	11.9055	13.1652	13.8191	17.6769		15.9621	19.0342	16.233	9.88058	8.90924	18.9633	8.96093	11.1283			17.2307	9.49369	13.9177	14.3235	16.2315		11.3661	18.5604	18.3235	16.007	18.5023	16.9005	12.1432	15.9285	17.9229	16.2618	12.96	16.8868
LDA 012	SHAM_30min_2	18.0778	17.0969	15.2728	15.5569	11.212	7.31777	9.22769		13.9232	9.47609	14.4498	14.4003	17.375	15.3183	11.5007	13.543	13.9489	17.414	18.9312	15.9993		16.2271	10.4356	9.54884	18.9151	9.63246	12.2225			15.9163	9.1608	14.2349	14.7242	16.6173		11.4259	18.3992	18.393	15.822	18.0309	17.1346	12.304	15.9065		16.2987	13.2354	16.807	18.3873
LDA 013	SHAM_60min_2		17.7495	16.2515	16.3025	12.213	8.62569	9.94435		14.0864	9.85961	15.1746	14.7688	16.3441	16.0866	12.4618	14.357	14.4994	17.9317		16.457	19.0304	17.6988	10.5888	9.24271	18.6999	10.1772	12.4019			17.35	10.3466	13.6275	15.3765	16.6835		12.6017			16.1274		16.9935	12.0062	16.5652	18.4226	16.9192	13.362	16.589
LDA 014	SHAM_90min_2	18.8781	17.4667	15.4391	16.3333	12.076	8.73865	9.96762		14.7591	10.0581	13.6048	14.5554	17.2365	15.7575	12.077	14.309	14.4064	17.6185	18.9113	16.3258		17.341	10.8352	9.45522		9.73085	12.6756			17.0771	10.4979		15.481	17.3029		12.5831			16.5376	18.3154	17.5074	11.9267	17.1745		17.2829	14.2811	17.1976
LDA 015	EMF_30min_2	18.241	17.2789	15.416	16.1945	11.8609	8.06489	9.88677		14.5383	10.1642	14.801	14.3322	17.2852	16.4914	11.8279	13.8786	14.3148	17.8385		16.0742		16.923	11.2164	9.64662	19.1024	9.88545	12.0668			16.3232	9.90782	14.3268	15	16.4601		12.0201			16.2336	18.2594	16.6281	12.1625	17.0546	18.8114	16.6712	13.4009	17.1321	18.5964
LDA 016	EMF_60min_2	17.8935	16.9827	15.4094	16.0681	11.652	8.53781	9.79349		13.685	10.1903	15.4982	14.3031	16.8933	15.7239	11.9135	14.0388	14.3743	17.4843		16.2697		17.2129	10.763	9.37022		9.86517	11.8062			16.1353	9.82418	13.421	14.804	16.3654		12.0703			15.9769	17.9066	17.0276	12.1198	16.2761		16.6744	13.4233	16.7805	18.2119
LDA 017	EMF_90min_2	15.0932	16.8595	14.7831	15	11.4921	7.27578	9.52436	18.9129	14.5825	9.9146	15.1525	14.0071	16.3006	15.9984	11.7084	13.7554	13.8298	16.2831		15.7839	19.1306	16.0913	10.094	9.41933	18.8509	9.79404	11.644			15.9606	9.13568	13.6876	14.5515	15.7679		11.4392	18.5138	19.0213	16.0922	17.3978	16.8454	11.831	16.0419	17.9949	16.417	12.9404	16.5491	18.3064
LDA 018	Hyperth._30min_2	18.8833	17.0933	15.3993	15.9228	12.0714	7.86937	9.72419		14.7638	10.1748	14.6459	14.7595	17.846	16.1771	11.9423	13.8356	14.3254	17.8885		16.4656		16.3283	10.904	9.84633	18.8609	9.94017	12.5568			16.7034	9.66835	14.5512	14.8854	16.4555		12.3369	18.7826	18.0586	16.0513	18.4494	17.2154	12.5895	16.4885	18.8348	16.6624	13.7854	17.3793
LDA 019	Hyperth._60min_2		17.3038	15.3006	16.2643	12.0281	7.48225	9.66773		15.6241	10.2586	15.5621	14.805	18.5088	16.3766	11.847	14.009	14.4058	17.9969		16.1912	18.7282	17.0574	10.9332	9.83765		9.31047	13.1057			16.6516	10.1892	14.7045	15.326	16.3421		12.4031			15.6061	17.7663	17.2094	12.2808	16.5052		16.9097	13.5245	17.2423
LDA 020	Hyperth._90min_2	18.1632	16.5102	15.003	15.4393	11.328	7.46935	9.04087	18.4278	14.1798	9.44013	14.127	13.8118	17.753	15.9624	11.4524	13.0879	13.5862	16.5934	18.9791	15.9588	18.826	15.7958	10.3077	9.55126	19.0075	9.42712	12.4962			16.1597	9.07787	13.7967	14.4192	16.6619		11.3712	18.7737	18.4326	15.7121	18.3725	16.4552	11.9725	15.8302	18.3706	16.5486	13.067	16.2862	18.542
LDA 021	No exposure_0h_3	17.8413	17.0991	15.1691	15.1317	11.5015	6.66389	9.93812		15.4431	10.2513	15.0117	15.6682	17.6225	16.3	11.5538	13.0793	14.387	17.2986		15.7549		16.364	10.5199	9.6621		9.42742	12.8698	18.5203	17.6017	17.1986	10.1475	13.9039	14.9903	16.6789	17.9982	11.7989			15.7755	18.1246	16.007	11.1634	16.3998		15.7971	13.1385	16.679
LDA 022	SHAM_30min_3	17.4427	17.5244	15.9698	16.3256	12.1635	7.87767	10.8183		15.1494	10.5284		15.2417	17.3695	17.1688	11.9604	13.6939	15.1448	17.5529		15.6792		17.261	11.0169	9.89051		9.33702	12.9036			17.4087	10.6909	13.4887	15.4269	16.6854	17.8768	12.203			15.6868		17.0851	11.9188	17.0006		16.1842	13.6456	16.8288
LDA 023	SHAM_60min_3	18.0788	16.9009	15	15.068	11.6806	7.92962	9.92398		14.2559	9.70161	14.4415	15.0399	16.1625	15.3485	11.8644	13.5885	14.7272	17.0614		15.7509	17.4258	16.356	10.6268	10.037		9.87817	12.101	17.6066	17.6629	16.0636	10.043	13.4255	14.6081	16.9724	18.309	11.4053		18.2629	16.4653	18.5289	17.0748	11.7026	16.1987	17.8842	15.5095	12.579	16.8273
LDA 024	SHAM_90min_3		17.4943	15.4474	15.5296	11.984	6.93723	9.90816		14.9255	10.0919	16.1575	15.8947		15.6775	11.3789	13.154	15.0088	17.3434		15.5191		16.3493	10.893	10.0489		10.1675	12.9	18.0305	17.8416	16.5469	9.93589	13.2425	14.7526	16.7057		11.3355			16.444	18.1771	16.8071	11.287	15.8018		15.859	12.0736	16.1661
LDA 025	EMF_30min_3		18.1656	15.5363	16.1398	12.1573	7.69096	10.5739		15.2292	10.4639	16.0022	15.9666		16.4497	11.7546	13.8977	15.3087	18.1635		15.5416		16.7367	11.2811	9.92951		9.91749	13.252		18.0449	17.6731	10.6385	12.738	14.5788	16.5712		11.4995			16.0422		16.606	11.415	17.3312		15.5829	12.9704	16.1673
LDA 026	EMF_60min_3	18.0742	17.3108	15.6483	16.2352	11.7707	7.11075	10.3607		16.102	10.6701	15.331	15.5658		17.6886	12.0136	13.5655	14.5358	17.7857		15.4992		16.9628	10.8335	9.9447		9.68867	13.0928	17.5892	17.7185	16.8634	10.3459	13.5157	15.4706	16.5842		11.9317			16.4838	18.572	16.7855	11.4655	17.1369		15.3514	13.3847	15.846
LDA 027	EMF_90min_3	17.8879	17.2364	14.9538	15.7682	12.0359	7.58935	10.1518		14.4899	10.7864	15.0462	15.2974		16.5309	11.8298	13.978	14.9224	17.3516		15.9904		16.9361	11.3993	10.0109		9.92698	12.7502	17.1804	18.0762	16.8778	10.4311	13.5565	14.6714	17.1739		11.7922	18.317		16.6903	18.5949	17.2608	11.5873	17.0277	18.0024	15.7274	13.1969	16.5817
LDA 028	Hyperth._30min_3	18.3136	16.7299	15.1968	15.207	11.8078	6.99881	10.1092		14.8432	10.3205	15.0258	15.3149		15.5759	11.4184	13.3287	14.5959	16.9867		15.286		15.9655	10.8146	9.59944		9.71026	12.7827	17.6282	17.6114	16.5926	10.0667	12.999	14.5969	16.441		11.5323	18.2202	17.7658	16.5001		16.5493	11.6443	16.3968		14.9742	12.5278	15.9689
LDA 029	Hyperth._60min_3	17.9738	17.0306	14.1566	15.3928	11.1436	7.31087	9.79111		13.9036	9.60601	13.9205	14.9929	17.3819	14.5013	11.3598	12.731	14.2007	16.9929		15.5952		16	10.7248	8.96256		9.27573	12.5235	17.7653	17.2108	16.4591	9.70831	13.4401	14.0933	15.8064	17.5102	11.2373		18.4885	16.0847	17.6464	16.3156	11.1904	16.038	17.546	14.9843	13.1325	15.5962
LDA 030	Hyperth._90min_3		17.1021	15.3414	15.7138	11.4987	7.76829	10.229		14.3347	9.90571	14.2883	15.2193		15.0457	11.8694	13.4431	14.6778	17.7276		15.6739		16.2757	11.223	9.60854		9.43095	12.4863	17.1817	17.6276	16.188	10.1198	12.3711	14.1331	16.6401		11.9106	17.852		16.3524		17.0806	11.7709	16.7099		15.2985	13.0809	16.4507
LDA 031	No exposure_0h_4	18.4075	17.5872	15	15.203	11.5545	6.74589	10.2232		13.7221	9.16604	14.6313	15.1593	17.0779	15.7812	11.9033	13.0396	14.5757	16.8118		14.7358		16.4281	11.1477	9.66712	18.691	9.23734	13.0084			16.5612	10.2115	13.0988	14.0306	15.5092		11.2795			16.42	18.1457	17.1	10.653	16.2327	17.3537	15.2605	12.6073	15.782
LDA 032	SHAM_30min_4		17.8454	15.6964	16.3572	11.9447	7.3627	10.8291		14.9087	10.21	16.2428	15.8853	18.217	16.5178	12.128	13.998	15.2857	17.9711		15.4919		16.5711	11.3334	9.64275		9.47848	13.7209			17.2838	10.4853	13.1729	14.6299	16.4255		12.3505			16.7925		17.6026	11.9363	17.1482	17.8826	15.6883	13.0655	16.2307
LDA 033	SHAM_60min_4	18.3837	16.8915	15.362	15.6677	11.3537	7.00127	10.2659		13.6439	9.48172	14.926	15.0981	17.9756	15.2681	11.5865	13.0482	14.4072	17.2132		14.5419		15.9131	10.7471	9.16998	18.3229	8.85702	12.5449			16.6302	10.1624	12.1235	13.7128	15.9528		11.5852	18.1218	18.1241	15.8647		17.0673	10.9684	16.1261	17.5028	15	11.952	16.0131	18.0878
LDA 034	SHAM_90min_4	18.4983	17.4307	15.8101	15.5628	11.769	6.79957	10.4124		14.6356	10.2122	15.3182	15.0111	17.8007	16.8357	11.6605	13.638	14.837	17.208		14.772		16.8192	11.3964	10.0812		9.60067	12.6153			17.3032	10.3404	12.7352	14.3002	15.8164		11.6962			16.2136	18.5216	17.1344	11.1087	16.7419	18.4755	15.982	12.4698	16.159
LDA 035	EMF_30min_4		18.0277	16.5541	16.2533	12.6835	8.02191	11.317		16.0112	11.1557	16.7722	16.3188		17.7503	12.2633	14.4504	15.8407			14.848		17.2464	11.8318	10.2893		9.77724	14.2346			17.8075	11.4903	12.37	15.8493	16.1336		12.7133			16.9442		17.3016	11.7946	17.3508		15.8939	12.7345	16.307
LDA 036	EMF_60min_4		17.1395	15.0804	15.8569	11.7793	7.19906	10.5693		14.6379	10.3932	14.9147	15.4349	18.5825	16.3105	11.9726	13.4009	15	16.9897		15.1744		16.7489	11.0168	9.82864		9.21819	12.9947			17.6124	10.7264	13.6528	14.6336	16.1459		11.756			16.447		17.3163	11.2613	16.769	17.9884	15.357	12.8234	16.437
LDA 037	EMF_90min_4		17.1668	15.4342	16.1627	11.896	7.32628	10.6025		15.3727	10.7127	14.9011	17.8752		16.8596	11.8071	13.8894	15.1393	17.3655		15.1606		17.0001	11.5736	10.0315		9.40027	13.5655			17.2322	10.5535	13.4695	15.0053	15.6982		11.7875			16.1119	18.4422	16.9772	11.4299	17.0872		15.6429	12.8636	16.1633
LDA 038	Hyperth._30min_4		17.7038	15.533	15.8909	11.826	7.54352	10.813		14.9607	10.4894	15.4921	15.7072	17.9991	16.5273	11.5352	13.8931	15.04	17.283		15.0552		17	10.9534	9.59535		9.14259	13.0841			17.3406	10.8816	12.8933	14.999	16.066		12.1993			15.9962		16.5367	10.8445	16.9893	18.3067	15.1867	13.3554	16.63
LDA 039	Hyperth._60min_4		17.6111	15.0889	15.6131	12.0878	7.13487	10.3601		15.0991	10.4208	15.0998	15.652		16.6522	11.6656	13.4947	14.9019	16.9621		15		16.8492	11.6443	9.9113		9.3801	13.0895			17.1398	10.2657	13.15	14.8164	16.038		11.328			16.428	17.8038	17.0664	10.9379	16.9453	18.5718	15.5538	12.6045	16.084
LDA 040	Hyperth._90min_4			16.1128	16.8933	13.5433	7.74512	12.2783		16.566	12.3848	17.636	18.0797			12.4618	15.384	16.2186			15.4085			11.9355	10.6395		10.4709	15.0049			17.9496	12.043	12.5759	16.3851	16.0547		12.3098			18.1877	18.1732	17.6531	10.5409			16.6318	12.7977	15.7767
LDA 041	No exposure_0h_5	18.09	17.2839	15.0129	15.499	12.4482	7.14247	10.4465		14.4311	10.1687	14.9871	15.4264		16.7852	11.7947	13.8399	14.6714	17.4166		14.8342	18.4574	17.2424	11.1528	9.74844		9.23891	13.1981	17.5681	17.5574	17.1084	10.4592	12.5423	15.0472	15.3292	18.3802	11.7446	18.382		16.3004		15.7859	11.0065	16.851		15.506	12.4881	16.1538
LDA 042	SHAM_30min_5	17.5074	18.38	14.8512	15.9073	13.042	7.96208	10.7187		15.1652	10.2877	15.5163	15.6475		16.4099	11.9538	13.4391	15.0096	18.2092		14.693		16.8062	12.0689	10.6694		9.18958	13.4428		17.9217	18.1439	10.9802	12.8925	14.969	16.3094	17.4152	12.0274		18.2096	17.2788		16.3124	11.7358	16.9521		15.535	11.7214	16.3938
LDA 043	SHAM_60min_5	18.3634	18.067	15.1969	15.6887	12.7908	7.66338	10.5174		15.0752	11.0053	15.7679	16.1273		16.9909	11.9816	14.2443	15	18.0009		15.1415		17.6933	11.9965	10.5403		9.7114	13.7489			17.222	10.5583	13.0675	15.6292	16.5235		12.1652			16.5555		16.2733	11.6337	17.7184		16.2827	12.5233	17.1693
LDA 044	SHAM_90min_5	17.7504	17.1459	14.663	15.0161	12.5553	7.27132	10.5896		15.192	10.5366	15.2022	15.4618		16.0192	12.0497	13.8859	14.6947	17.1602		14.7515		16.5672	11.5068	10.1236		9.51704	13.3834	18.3133	18.1205	17.2252	10.2849	13.3091	15.1015	15.7958		11.4314			16.5837		15.9676	11.0781	16.9474		15.9193	12.6493	16.0964
LDA 045	EMF_30min_5	17.7663	17.1421	15.1341	15.2792	12.1311	7.05072	10.1532		15.0966	10.5238	14.8986	15.189		16.8542	11.5151	13.7378	14.7088	17.1899		15.0517		17.1589	11.4015	10.0759		9.40502	12.7794	18.0047	18.3298	17.1963	10.26	13.3752	15.5241	16.0593	18.5936	11.657			15.9568		15.7902	11.4609	17.0425		15.9226	12.7691	16.4362
LDA 046	EMF_60min_5		17.8918	15.5677	15.9374	13.0068	7.87226	10.6815		15.6094	11.0914	15.5364	16.0214		17.7481	11.7583	14.5423	15.3713			15.3419			11.8786	10.5591		9.52125	14.0622		18.0388	17.2471	10.8888	12.799	15.3271	16.0808		12.3555			16.6038		16.1908	11.57	17.7523		16.0607	13.1366	16.9455
LDA 047	EMF_90min_5	18.1488	17.0418	15.3366	15.904	12.9686	7.55066	11.4625		15.8933	11.6482	15.3477	15.9443		15.6524	12.175	13.2838	15.5245			15.0708		18.2873	12.1574	10.5609		9.24452	13.8771		18.2634	17.2676	11.2379	12.6534	15.6244	15.7615		11.9256			15.9859		15.9968	11.4824	17.9483		16.225	12.7927	16.6257
LDA 048	Hyperth._30min_5	17.7776	16.8818	15.0521	15.4055	12.5088	7.23875	10.8449		14.9596	10.3379	14.8216	15.1814		15.7513	12.0484	13.6768	14.9643	17.432		14.6512	17.6435	17.0234	11.2968	9.79421		8.83378	13.1753	18.4167	17.7858	16.7212	10.7145	12.5745	14.7987	15.1121	18.4479	11.6745		18.3246	16.2047		16.1772	11.3912	16.7252		15.9002	12.7246	16.5623	18.028
LDA 049	Hyperth._60min_5			17.0337	16.012	16.0117	8.68022	12.15		16.4366	12.1933	16.1565	16.512		12.5588	12.3441	15.4286				17.1432		15.3049	15.3249	15.5403		12.415	13.0207			17.3935	12.0038	15.5743	15.4621	17.435		12.8011						12.757				15
LDA 050	Hyperth._90min_5		17.5631	16.0072	16.219	12.7786	7.34327	10.8592		15.7825	10.8761	15.6796	15.906		17.7832	12.1695	14.6492	15.2551	18.3845		15.192		17.5831	12.0102	10.5236		9.92533	13.9647	17.3768		17.5236	10.778	11.7726	15.9537	15.9318		12.0085			16.9347		16.2309	11.4331	17.5717		16.4149	12.9015	16.2615
[truncated: 118 more columns]

## Sheet: 2016_fold-change
exposures	let_7a	let_7d	let_7e	let_7g	miR_15b	miR_16	miR_17	miR_18a	miR_19a	miR_19b	miR_20a	miR_20b	miR_21	miR_22	miR_24	miR_25	miR_26a	miR_26b	miR_27a	miR_28_3p	miR_28	miR_29a	miR_30b	miR_30c	miR_31	miR_92a	mmu_miR_93	miR_99a	miR_100	miR_103	miR_106a	RNU44	miR_106b	miR_125a_5p	miR_125b	miR_126	miR_130a	miR_130b	miR_132	miR_133a	miR_139_5p	miR_140_3p	mmu_miR_140	miR_142_3p	miR_145	miR_146a	miR_146b	miR_148a	miR_150
lin_diff_unexp_1	1	1	1	1	1	1	1	1	1	1	1	1	1	1	1	1	1	1	1	1	1	1	1	1	1	1	1	1	1	1	1	1	1	1	1	1	1	1	1	1	1	1	1	1	1	1	1	1	1
lin_diff_emf_30min_1			0.553998	0.379243	0.503889	0.453605	0.489183		0.465811	0.445797		0.856972		0.377909	0.679669	0.55095	0.655775			0.521553		0.551064	0.821685	0.800201		0.5753	0.673314		0.497178	0.812885	0.502964	0.832019	0.393377	0.805556		0.451209			0.497711	1.01093	0.697835	0.758544	1.33703		0.531843	0.587857	0.440619		0.756024
lin_diff_emf_60min_1
lin_diff_emf_90min_1		1.57479	1.65399	1.90121	0.98278	1.25154	1.1687		1.75716	1.66879	1.8116	1.79949		2.05644	1.24232	1.4014	1.44855			1.03829		1.53899	1.17706	1.25788		1.29355	1.26208			1.4089	1.57995	2.288	1.2461	0.930268		1.75713			0.989931		1.0783	1.14226	1.14178		0.99654	0.966572	1.28594		1.44
lin_diff_unexp_2	1	1	1	1	1	1	1	1	1	1	1	1	1	1	1	1	1	1	1	1	1	1	1	1	1	1	1	1	1	1	1	1	1	1	1	1	1	1	1	1	1	1	1	1	1	1	1	1	1
lin_diff_emf_30min_2	0.893031	0.881526	0.905473	0.642768	0.63776	0.595789	0.633281		0.65285	0.620662	0.783924	1.04837	1.06422	0.443464	0.797049	0.792474	0.776006	0.745136		0.949435		0.617314	0.582067	0.934469	0.878216	0.839156	1.11403			0.754228	0.595833	0.938303	0.826018	1.11512		0.662432			0.75183	0.853517	1.42065	1.10307	0.451236		0.772434	0.891637	0.798236	0.865086	0.757895
lin_diff_emf_60min_2		1.70148	1.79263	1.17642	1.47529	1.06281	1.11023		1.32086	0.795153	0.799073	1.38105	0.683426	1.28585	1.46238	1.24675	1.09058	1.36359		1.13856		1.40048	0.886211	0.915413		1.24145	1.51128			2.32092	1.43637	1.15386	1.48711	1.24674		1.44533			1.10999		0.97665	0.924282	1.22183		1.18491	0.958375	0.875702		1.4798
lin_diff_emf_90min_2	13.7836	1.52332	1.5758	2.51973	1.49894	2.75655	1.35967		1.13022	1.10458	0.342061	1.4624	1.9131	0.846265	1.29116	1.46771	1.49135	2.52338		1.45598		2.37796	1.67155	1.0252		0.957143	2.0444			2.16822	2.57089		1.90461	2.89776		2.20988			1.3616	1.88894	1.5822	1.06857	2.19248		1.8224	2.53274	1.56762		2.2182
lin_diff_unexp_3	1	1	1	1	1	1	1	1	1	1	1	1	1	1	1	1	1	1	1	1	1	1	1	1	1	1	1	1	1	1	1	1	1	1	1	1	1	1	1	1	1	1	1	1	1	1	1	1	1
lin_diff_emf_30min_3		0.641167	1.35058	1.13747	1.00433	1.13817	1.18456		0.946139	1.04573		0.60502		1.64624	1.15335	0.868264	0.892607	0.654928		1.10013		1.43823	0.832651	0.973329		0.668746	0.785451			0.832548	1.03698	1.68258	1.80008	1.08236		1.62844			0.78166		1.39393	1.41792	0.795175		1.51704	1.59685	1.58175		1.74107
lin_diff_emf_60min_3	1.00323	0.752708	0.638037	0.44528	0.939452	1.76403	0.738804		0.278156	0.511036	0.539777	0.694517		0.1975	0.901789	1.01612	1.14184	0.605297		1.1906		0.656671	0.866522	1.06604		1.14037	0.502837	1.01211	0.962178	0.574428	0.810671	0.939429	0.549977	1.30876		0.69428			0.987253	0.970573	1.22204	1.17862	0.521867		1.11577	0.572105	1.97422		1.56421
lin_diff_emf_90min_3		1.19576	1.40792	0.847595	0.964691	0.636347	0.84462		1.35251	0.61793	2.1604	1.51284		0.553468	0.731612	0.564858	1.06172	0.994356		0.721321		0.665795	0.704009	1.0267		1.18139	1.10935	1.80271	0.849948	0.795017	0.709475	0.804436	1.05793	0.722901		0.728675			0.843085	0.748575	0.730163	0.812073	0.427515		1.0955	0.459033	0.749694		0.697061
lin_diff_unexp_4	1	1	1	1	1	1	1	1	1	1	1	1	1	1	1	1	1	1	1	1	1	1	1	1	1	1	1	1	1	1	1	1	1	1	1	1	1	1	1	1	1	1	1	1	1	1	1	1	1
lin_diff_emf_30min_4		0.881322	0.55183	1.07466	0.599241	0.633223	0.71304		0.465727	0.519177	0.692815	0.740439		0.425577	0.910506	0.730808	0.680641			1.56254		0.626217	0.707869	0.638816		0.812952	0.700466			0.6956	0.49828	1.74469	0.429441	1.22424		0.777665			0.900186		1.23198	1.10323	0.868965		0.867164	1.25784	0.948487		0.85632
lin_diff_emf_60min_4		0.842064	1.2155	0.877104	0.74458	0.871884	0.810322		0.50206	0.531638	1.00789	0.791755	0.656611	0.485517	0.765193	0.783113	0.663061	1.16752		0.645083		0.56029	0.82953	0.633467		0.778531	0.732113			0.506206	0.676389	0.346451	0.528218	0.874713		0.888313			0.66789		0.841484	0.816209	0.640454	0.714239	0.780762	0.546616	0.745395		0.836114
lin_diff_emf_90min_4		1.20069	1.29757	0.659832	0.915738	0.694137	0.876597		0.599951	0.706901	1.33521	0.137346		0.98361	0.903341	0.840039	0.810943	0.896626		0.763869		0.882118	0.884383	1.03507		1.14902	0.517594			1.05043	0.862681	0.601102	0.613411	1.08543		0.938676			1.07307	1.05664	1.11517	0.800426	0.787133		1.26497	0.761157	0.997035		1.62493
lin_diff_unexp_5	1	1	1	1	1	1	1	1	1	1	1	1	1	1	1	1	1	1	1	1	1	1	1	1	1	1	1	1	1	1	1	1	1	1	1	1	1	1	1	1	1	1	1	1	1	1	1	1	1
lin_diff_emf_30min_5	0.83573	2.35863	0.821962	1.54557	1.8802	1.88082	1.47994		1.0487	0.849028	1.53447	1.37414		0.734918	1.35536	0.812934	1.23178	2.02693		0.779866		0.783114	1.58815	1.50896		0.861283	1.58378		0.753591	1.92873	1.64738	0.715661	0.680626	1.18929	0.441844	1.29277			2.50008		1.43618	1.20993	0.939262		0.764426	0.483735	0.971038		0.47945
lin_diff_emf_60min_5		1.12912	0.77337	0.841693	0.860911	0.865209	0.892519		0.690521	0.942018	1.17403	1.0762		0.591636	1.16741	0.813375	0.773091			0.870312			1.08517	0.987069		1.14088	0.804821			0.982738	0.795239	1.20458	1.23294	1.35918		0.876436			0.967111		1.05887	1.04516	0.976774		1.16637	0.653704	1.16781		1.76057
lin_diff_emf_90min_5	0.758687	1.07486	0.626963	0.540419	0.750922	0.823967	0.546064		0.615022	0.462769	0.904028	0.715732		1.28948	0.916823	1.51788	0.562594			0.801478		0.303539	0.63703	0.738512		1.20792	0.710199		0.905663	0.971072	0.516548	1.5754	0.695994	1.02408		0.709926			1.51339		0.979942	0.755554	0.499685		0.809048	0.905342	0.692862		1.05292
lin_diff_hyperth_30min_1			0.397586	0.308198	0.281942	0.177369	0.266659		0.222631	0.213133		0.201285		0.135222	0.335379	0.328492	0.241853			0.325557		0.339975	0.480838	0.304248		0.398539	0.333111				0.229019	0.247291	0.162234	0.297398		0.243609			0.431369		0.271837	0.219469			0.312744	0.341965			0.37751
lin_diff_hyperth_60min_1			3.34316	5.54665	2.36521	3.28545	5.70979		11.802	6.21884		5.11123			2.8078	2.17296	4.98764			2.49921			4.44557	3.8868		3.09526	8.91057			4.04139	5.51448	3.05216	3.11489	1.53897		3.5525			2.56761		2.90189	5.73574			3.72889	3.08578			1.46524
lin_diff_hyperth_90min_1		1.35283	1.37147	0.886281	0.800985	1.43513	0.9796		2.0202	1.09098	1.23261	1.28388		0.69217	0.788335	0.935775	1.25053			0.913811		1.12786	0.836015	0.862947		1.09532	0.733937			0.765463	1.26973		1.05699	0.53709		1.25977			1.06963		1.02046	1.16034			0.713706	1.19439	1.50021		1.11698
lin_diff_hyperth_30min_2	0.572167	1.00254	0.916015	0.775976	0.551186	0.68226	0.708825		0.558403	0.616139	0.872881	0.779626	0.721458	0.55142	0.736293	0.816436	0.770299	0.719752		0.723815		0.93227	0.722777	0.813665	1.03829	0.807924	0.79319			0.57949	0.703417	0.803131	0.89431	1.11866		0.531818	0.766611	1.26082	0.853084	0.74818	0.945577	0.820457	0.668075		0.777183	0.683035	0.672536		0.796572
lin_diff_hyperth_60min_2		1.36198	1.93304	1.02682	1.13674	2.20907	1.21135		0.344441	0.758389	0.764452	0.975273	0.223039	0.817915	1.53135	1.27283	1.06699	0.955839		1.2023	1.23303	1.55986	0.787619	0.66207		1.82352	0.613986			1.62276	1.11528	0.47401	1.03561	1.26705		1.14757			1.4353		0.861025	0.826736	1.04241		1.0066	0.893473	0.635819		1.41919
lin_diff_hyperth_90min_2	1.64135	1.94062	1.35298	1.85826	1.67944	2.41044	1.901		1.49413	1.53471	0.696322	1.67439	0.699067	0.86764	1.54181	2.33133	1.76565	2.03499	0.95407	1.2897		2.91832	1.4415	0.935601		1.23433	1.13241			1.88871	2.67599		2.08763	1.55936		2.31646			1.77205	0.96117	2.07367	0.968742	2.53912		1.66358	2.31994	1.88094		1.45829
lin_diff_hyperth_30min_3	0.546795	1.73446	1.70892	2.17127	1.27956	1.83893	1.63478		1.23639	1.15501		0.950521		3.01668	1.456	1.28807	1.46307	1.48067		1.31334		2.45462	1.15051	1.22354		0.772049	1.08737			1.76068	1.54135	1.40415	1.7776	1.18461		1.59183			0.56907		1.44978	1.20962	1.51969		2.3133	2.17025	1.81497		1.07421
lin_diff_hyperth_60min_3	1.07555	0.914068	1.79427	0.798428	1.45087	1.53555	1.09647		1.27665	1.06851	1.43488	1.03306	0.429444	1.79905	1.41881	1.81192	1.44047	1.04861		1.11398		1.27991	0.934302	2.10586		1.51829	0.74616	0.895826	1.36795	0.760254	1.26115	0.989972	1.42881	2.24384	1.73965	1.12347		0.855234	1.30181	1.84358	1.69264	1.42623	1.11782	1.26423	1.43906	0.681375	2.34731		1.30237
lin_diff_hyperth_90min_3		1.31239	1.07617	0.880167	1.39989	0.562115	0.800606		1.50613	1.13778	3.65332	1.59694		1.54955	0.711797	0.81837	1.25788	0.766176		0.898276		1.05227	0.795507	1.35698		1.66616	1.33208	1.80102	1.15993	1.28243	0.880323	1.82943	1.53642	1.04653		0.67125			1.06555		0.827345	0.715047	0.532894		1.47477	0.497467	0.820972		0.708479
lin_diff_hyperth_30min_4		1.1031	1.11996	1.38162	1.0858	0.882196	1.0112		0.964637	0.823944	1.68251	1.13142	1.16303	0.993398	1.50815	1.07541	1.18567	1.6112		1.35344		0.742874	1.30129	1.0334		1.26216	1.55494			0.961398	0.759833	1.21384	0.774225	1.28298		1.11051			1.73675		2.09348	2.13152	1.11638	0.745324	1.41575	0.817968	0.758203		0.67288
lin_diff_hyperth_60min_4		0.60729	1.20842	1.03854	0.601205	0.911553	0.936776		0.364691	0.521551	0.886495	0.681175		0.38312	0.946636	0.733813	0.709697	1.19008		0.727961		0.522647	0.536945	0.598191		0.695884	0.685551			0.702414	0.930849	0.490905	0.46533	0.942651		1.19513			0.676751		1.00062	1.02133	0.566787	0.47666	0.681238	0.636201	0.952024		0.700563
lin_diff_hyperth_90min_4			0.810702	0.397629	0.292332	0.519229	0.274353		0.262349	0.221809	0.200573	0.119192			0.57384	0.298116	0.383772			0.64325			0.688173	0.679123		0.547054	0.190843			0.638875	0.307247	1.11675	0.235718	0.847773		0.653558			0.25453	1.27318	0.697998	1.48234			0.637372	0.796698	1.30335		2.03144
lin_diff_hyperth_30min_5	0.829242	2.82496	0.87	1.41602	1.44711	1.65099	0.916222		1.15318	0.965743	1.61862	1.38136		1.57853	0.936533	0.848061	1.03188	1.71383		1.02941		0.860275	1.70765	1.8343		1.2797	1.20368		1.09875	2.68086	1.20222	1.24665	1.12533	2.29311	0.488789	1.27719		0.92343	2.10539		1.09829	1.26979	1.17031		0.776362	0.498871	0.889797		0.872139
lin_diff_hyperth_60min_5			0.279943	0.79925	0.107252	0.494196	0.322523		0.389196	0.43891	0.763868	0.76599		21.588	0.777819	0.440048				0.249718		5.23562	0.0995508	0.031249		0.153507	1.65661			0.887912	0.367164	0.175941	1.12277	0.531639		0.64356						0.459039				0.179654			0.926178
lin_diff_hyperth_90min_5		0.748869	0.393886	0.434417	0.856625	0.951348	0.829574		0.664103	0.790323	0.718251	0.735028		0.294433	0.920313	0.58914	0.678095	0.428004		0.736888		0.494524	0.705454	0.757881		0.753514	0.668333	1.9138		0.81319	0.710462	2.901	0.55396	0.91006		0.670305			0.784057		0.833201	0.781829	0.648737		0.709294	0.839581	0.89185		1.02043
	Code
	lin_diff;	differential gene expression (used for linear regression analysis as well)
	unexp;	unexposed, sham exposed
	EMF	EMF exposure
	hyperth;	hyperthermia; room temperature + 2 °C (e.g. 22+2=24°C)
	1-5;	donor 1-5
[truncated: 117 more columns]

## Sheet: 2018_RNA-isolation
# samples	code	RNA-concentration [ng/µl]	total RNA [µg]	A260/A280	A260/A230	RIN		Code
61	No exposure_0h_1	60.8	4.864	2.15	0.32	8.3		SHAM	sham exposure
62	SHAM_30min_1	63.5	5.08	2.18	0.33	8.3		Hyperth.;	exposure at room temperature + 2°C, e.g. 22+2=24°C
63	SHAM_60min_1	57.1	4.568	2.16	0.31	8.4		EMF;	EMF exposure
64	SHAM_90min_1	56.5	4.52	2.18	0.32	8.4		1-5;	donors 1-5
65	EMF_30min_1	63.4	5.072	2.11	0.32	8.5
66	EMF_60min_1	60.1	4.808	2.16	0.32	8.4
67	EMF_90min_1	62	4.96	2.1	0.33	8.3
68	Hyperth._30min_1	57.7	4.616	2.12	0.32	8.4
69	Hyperth._60min_1	70.6	5.648	2.17	0.36	8.6
70	Hyperth._90min_1	61.6	4.928	2.09	0.33	8.3
71	No exposure_0h_2	114.5	9.16	2.12	0.54	8.4
72	SHAM_30min_2	102	8.16	2.11	0.51	8.6
73	SHAM_60min_2	109.3	8.744	2.11	0.51	8.2
74	SHAM_90min_2	98.4	7.872	2.07	0.48	8.6
75	EMF_30min_2	118.4	9.472	2.1	0.54	8.5
76	EMF_60min_2	117.5	9.4	2.08	0.56	8.4
77	EMF_90min_2	107.4	8.592	2.05	0.5	8.4
78	Hyperth._30min_2	75.4	6.032	2.08	0.39	8.3
79	Hyperth._60min_2	116.9	9.352	2.13	0.5	8.5
80	Hyperth._90min_2	99.9	7.992	2.05	0.48	8.4
81	No exposure_0h_3	110.4	8.832	2.06	0.48	7.7
82	SHAM_30min_3	107.9	8.632	2.08	0.5	7.9
83	SHAM_60min_3	110.4	8.832	2.06	0.49	8
84	SHAM_90min_3	68.8	5.504	2.06	0.35	8.1
85	EMF_30min_3	108.9	8.712	2.05	0.47	7.7
86	EMF_60min_3	127.7	10.216	1.97	0.54	7.7
87	EMF_90min_3	131.2	10.496	1.98	0.53	7.5
88	Hyperth._30min_3	106.7	8.536	2.1	0.5	8.1
89	Hyperth._60min_3	125	10	2.05	0.52	7.8
90	Hyperth._90min_3	122.5	9.8	2.1	0.53	7.7
91	No exposure_0h_4	101.9	8.152	1.97	0.45	7.9
92	SHAM_30min_4	91.4	7.312	2.08	0.43	8
93	SHAM_60min_4	81.1	6.488	1.97	0.37	7.7
94	SHAM_90min_4	71.4	5.712	1.95	0.35	8.1
95	EMF_30min_4	92.8	7.424	2.11	0.44	8.3
96	EMF_60min_4	80.2	6.416	2.17	0.4	8.4
97	EMF_90min_4	85.5	6.84	2.07	0.39	8.3
98	Hyperth._30min_4	78	6.24	1.98	0.36	8.3
99	Hyperth._60min_4	61.7	4.936	2.18	0.43	8.4
100	Hyperth._90min_4	80.2	6.416	2.09	0.39	7.9
101	No exposure_0h_5	76	6.08	2.1	0.38	8.7
102	SHAM_30min_5	69.9	5.592	2.07	0.36	8.8
103	SHAM_60min_5	67.2	5.376	2.14	0.36	8.9
104	SHAM_90min_5	72.5	5.8	2.09	0.39	8.8
105	EMF_30min_5	67.9	5.432	2.14	0.35	8.8
106	EMF_60min_5	65	5.2	2.07	0.34	8.8
107	EMF_90min_5	78.7	6.296	2.12	0.4	8.8
108	Hyperth._30min_5	77.6	6.208	2.14	0.42	9
109	Hyperth._60min_5	64.9	5.192	2.19	0.35	8.2
110	Hyperth._90min_5	66.6	5.328	2.12	0.35	8.3

## Sheet: 2018_qRT-PCR_raw-Ct-values
	LDA A	Median	int. Control MW	int. Control Median		LDA B	Median	int. Control MW	int. Control Median		Prerequisite
	LDA 007	25.9502	16.1452	16.2757		LDA 001	25.6518	15.7072	15.6539		1 µg cDNA per slot
	LDA 008	25.5467	15.8837	15.9706		LDA 002	25.9892	15.3908	15.3233
	LDA 009	26.1745	15.8254	15.6749		LDA 003	26.4601	16.7422	16.7301
	LDA 010	25.5732	16.1511	16.0306		LDA 004	26.5617	16.8819	16.88
	LDA 011	25.8934	15.6408	15.7842		LDA 005	25.9111	16.7394	16.9013
	LDA 012	25.4651	16.1053	16.0917		LDA 006	25.9874	16.6966	16.6975
	LDA 013	26.0391	16.1566	16.1414		LDA 007	26.6551	16.6008	16.6326
	LDA 014	26.0427	16.0127	15.9958		LDA 008	26.7454	16.7559	16.7317
	LDA 015	26.2125	16.0609	16.0801		LDA 009	25.9869	16.5265	16.5443
	LDA 016	25.751	16.7494	16.7381		LDA 010	25.4872	15.4547	15.4649
	LDA 001	25.8244	17.0014	17.0006		LDA 011	26.6844	17.0032	17.0426
	LDA 017	25.8544	16.6074	16.5472		LDA 012	26.1403	16.8057	16.803
	LDA 018	25.4318	17.5002	17.4612		LDA 013	26.7521	15.9639	15.9891
	LDA 019	26.0383	16.9324	16.8885		LDA 014	26.174	15.0455	14.9171
	LDA 020	25.6834	16.7096	16.7102		LDA 015	26.2719	14.8931	14.8822
	LDA 021	25.6843	16.9489	16.9725		LDA 016	25.9751	14.8965	14.916
	LDA 022	25.9714	16.4262	16.4903		LDA 017	25.9696	16.0585	16.0993
	LDA 023	25.9915	16.5779	16.9603		LDA 018	25.4181	16.1676	16.146
	LDA 024	25.5053	16.7841	16.8838		LDA 019	25.9544	14.837	14.8228
	LDA 025	25.8264	14.6586	14.6349		LDA 020	26.3416	15.6779	15.5825
	LDA 026	25.8014	16.092	16.0963		LDA 021	25.8983	14.6603	14.6351
	LDA 027	25.8493	15.9151	15.913		LDA 022	26.5302	15.7568	15.7751
	LDA 028	26.2427	15.3682	15.4158		LDA 023	25.6279	15.8585	15.8363
	LDA 029	25.5897	15.6368	15.6835		LDA 024	26.0947	15.4085	15.4362
	LDA 030	25.9338	16.179	16.1719		LDA 025	25.7788	15.4007	15.41
	LDA 031	25.7162	15.784	15.7449		LDA 026	25.9337	15.452	15.5198
	LDA 032	25.6176	15.3491	15.4086		LDA 027	25.8068	15.0016	14.9664
	LDA 033	25.6143	15.5423	15.5731		LDA 028	25.9521	15.3082	15.3027
	LDA 034	25.9562	15.0824	15.0801		LDA 029	25.8549	15.2806	15.253
	LDA 035	26.0091	15.1453	15.1398		LDA 030	25.772	14.6753	14.6466
	LDA 036	25.9551	15.2002	15.3949		LDA 031	25.9077	14.8564	14.8895
	LDA 037	25.5159	15.6944	15.7479		LDA 032	25.9363	15.6107	15.5629
	LDA 038	25.4975	15.5347	15.4798		LDA 033	25.6069	15.6467	15.6423
	LDA 039	25.8678	15.0048	15.0879		LDA 034	25.5467	15.2567	15.2183
	LDA 040	26.0567	15.4294	15.4369		LDA 035	26.0127	15.5346	15.5406
	LDA 041	25.6588	15.1841	15.1568		LDA 036	25.7026	15.3744	15.3781
	LDA 042	25.9768	15.5587	15.5396		LDA 037	26.0624	15.2058	15.1248
	LDA 043	25.8887	14.727	14.7021		LDA 038	25.9723	15.5074	15.4905
	LDA 044	25.71	15.7497	15.8434		LDA 039	26.0991	15.9513	15.8539
	LDA 045	25.519	15.454	15.3464		LDA 040	25.4537	15.4248	15.4536
	LDA 046	26.0412	15.6232	15.7182		LDA 041	26.1767	15.2922	15.3778
	LDA 047	25.9726	15.7682	15.7389		LDA 042	26.4715	15.4606	15.4655
	LDA 048	25.7866	15.1966	15.1517
	LDA 049	25.9694	15.0143	15.0339
	LDA 050	26.0483	15.2625	15.2576
	LDA 051	25.5881	15.7829	15.7986
	LDA 052	25.5948	15.5424	15.6712
	LDA 053	26.0186	15.6201	15.5857
	LDA 054	25.9432	15.5029	15.5292
	LDA 055	0	0	0
	mean	25.2949	15.5036	15.5205		mean	26.0406	15.6844	15.6801
	stdev	3.69495	2.34739	2.35152		stdev	0.352318	0.671355	0.686808
	min	0	0	0		min	25.4181	14.6603	14.6351
	max	26.2427	17.5002	17.4612		max	26.7521	17.0032	17.0426
	CV	14.6075	15.1409	15.1511		CV	1.35296	4.28039	4.38012

## Sheet: 2018_qRT_PCR_normalized_Ct-val.
Pool A & B	Detector	let-7d	let-7e	let-7g	miR-15b	miR-16	miR-17	miR-19a	miR-19b	miR-20a	miR-20b	miR-21	miR-22	miR-24	miR-25	miR-26a	miR-26b	miR-28-3p	miR-29a	miR-30b	miR-30c	miR-92a	mmu-miR-93	miR-99a	miR-103	miR-106a	RNU44	miR-106b	miR-125a-5p	miR-125b	miR-126	miR-130a	miR-130b	miR-132	miR-133a	miR-139-5p	miR-140-3p	mmu-miR-140	miR-142-3p	miR-145	miR-146a	miR-146b	miR-148a	miR-150	miR-181a	miR-182	RNU48	miR-185	miR-186
LDA 007	No exposure_0h_1				14.7207	8.69098	12.2773	16.9762	11.1152		17.0905			13.8388	14.8831	16.0231		17.516	17.464	13.1948	12.5093	10.9837	15.8486		17.8587	12.6695	12.8034	15.7798	17.3176		12.4753			17.9883		18.0032	10.9452			17.3019	14.1788			9.35736		16.5191	9.23754	14.85	12.5
LDA 008	SHAM_30min_1				14.4567	8.68045	12.86	15.721	12.4435					14.0721	15.8388	17.1755		16.9161		13.5301	12.7135	11.0704	16.5346		17.6845	12.9281	13.47	16.6078	16.5618		13.092					17.4474	10.9495				14.0846	17.6305		9.15906		17.0409	8.68974	14.6435	12.6149
LDA 009	SHAM_60min_1			18.3994	14.2533	8.1856	12.0921	17.1868	12.1686	17.9152				13.892	15.0175	16.4596		17.2955	17.7891	13.0649	12.7056	11.0521	15.8441		17.3567	12.4199	13.4434	15.9923	16.3068		12.6964				18.3573	17.0355	10.9988			17.5129	13.8793	18.0412		9.25562		16.6312	8.73621	13.8215	12.7748
LDA 010	SHAM_90min_1				14.7729	8.24618	12.262	17.4506	12.6947					13.4896	15.4111	16.3267		17.6206	17.4898	13.056	12.4199	10.241	15.9696		16.8926	12.4669	12.171	16.1402	16.519		12.4069					17.7318	10.8483			17.4928	14.1982			9.23291		16.3353	9.00687	14.3992	12.8036
LDA 011	EMF_30min_1				14.6606	7.13121	12.0242	16.8576	12.4436	17.6022				13.8443	15.3521	16.3265		17.3123	18.2241	13.4189	12.9305	10.8678	15.4636		17.5884	12.0978	12.8651	15.8269	16.6838		12.7713					18.4065	10.9694			17.8039	14.0469	18.3741		9.81357		16.7266	8.98532	13.9681	13.1243
LDA 012	EMF_60min_1				14.5157	8.82045	12.2206	17.2142	12.2923	17.9503	18.055			13.6527	15.3906	16.5272		17.0666		13.2322	12.6097	10.6135	15.5159		17.7903	12.4418	13.7525	15.7294	16.6676		12.6798					17.3301	10.6177			17.6348	13.6868	17.9541		9.35226		16.4082	8.20944	14.4269	12.0337
LDA 013	EMF_90min_1	18.5236	18.343	17.5387	14.0744	7.38174	11.4978	17.5297	12.9175	16.7033	16.7734		18.2223	13.8815	14.7402	15.5782		17.6735	18.2461	12.8421	12.3723	10.1784	14.1405		16.5652	11.3797	12.3786	15.3894	16.7222		12.1694	18.3115		17.821			11.8208			17.938	14.4413	17.9375		10.1874		17.219	9.5584	13.8938	12.8287
LDA 014	Hyperth._30min_1				14.9346	8.90148	13.1395	17.7683	13.3949					14.1453	15.6696	16.7189		17.1986		13.5011	12.8402	10.901	15.9732		17.8155	12.5193	13.6743	16.3941	16.937		13.176						11.3516			17.8656	14.5252			9.65483		16.9229	8.91371	14.7235	12.9099
LDA 015	Hyperth._60min_1				14.2599	8.35027	11.544	17.8137	12.4604	17.9111	16.873			13.3652	14.3942	15.5952		16.3824	17.316	12.8186	12.0977	9.98757	14.9914		16.5821	11.5052	11.7073	15.459	15.7989		12.4498			17.485		17.6211	11.3618			17.1963	13.5259	17.9358		9.10922		16.9531	8.39534	13.5965	12.8138
LDA 016	Hyperth._90min_1	16.4147	16.0711	15.9255	12.9282	7.03618	9.64894	15.318	10.4478	14.314	14.7016	17.5221	15.8388	12.3314	12.5449	13.8927	17.0988	15.7999	16.5921	11.3031	10.6075	9.01832	11.8799	16.4464	15.1736	9.75179	10.8987	13.1374	15.5689	17.2892	11.3394	15.8748	16.0681	16.001		16.5764	10.7059	16.7244	17.1558	15.6746	12.8492	17.6518		8.68653		16.6352	8.78744	12.5196	11.6436
LDA 001	No exposure_0h_2	17.2709	16.764	16.0713	12.4971	6.89642	9.101	15	10.0232	14.0914	14.2017	17.7506	16.2254	12.6614	12.5821	13.6475	17.7567	15.9435	16.0234	10.727	10.008	9.01522	12.2002		15.0798	9.00088	11.9717	13.5049	14.8781		12.5516	16.451	17.024	16.2541	17.3737	16.9118	11.2558	16.6119	17.8907	15.8184	12.8327	16.9304	17.0977	9.22301	17.9407	15.1299	8.78109	12.2909	12.1245
LDA 017	SHAM_30min_2		17.4054	17.3718	13.3697	7.74951	9.93597	15.556	10.9471	15.4059	15.5992		16.881	13.3117	14.5279	14.4992		16.5733	17.2403	11.9693	10.9471	10.2368	13.7178		16.2079	9.94192	12.6017	15.1502	16.1099		12.8764			18.1267			10.8304	17.6786		17.5409	13.7582	17.8574		9.99842		15.3814	9.14762	13.4412	12.4096
LDA 018	SHAM_60min_2		17.3576	17.9124	13.9415	8.18067	10.3492	15.7567	10.99	16.3745	15.5123			13.1079	13.8411	14.529		16.2118	15.7203	11.1646	10.9101	9.69043	13.7395		16.0489	10.0522	11.5583	14.6451	14.7403		13.0953			17.7775	17.7078	17.1513	11.1331	17.7078		16.6556	12.9683	17.708		9.62524		15.3714	8.62558	13.4762	12.2531
LDA 019	SHAM_90min_2	17.532	17.2893	16.9274	13.3245	7.7741	9.79117	16.4572	10.9125	14.9879	15		18.2319	13.6655	13.891	14.2502	17.9433	17.2584	17.4007	11.5398	10.5105	10.2528	12.8771		16.0618	9.42923	12.4397	14.7561	16.9511		12.4041	17.5958	18.5381	17.7799	18.5169	17.8613	11.259	17.5782	17.9346	16.9642	14.0134	17.5542	18.4733	10.2496		15.6593	9.5138	13.7002	12.3875
LDA 020	EMF_30min_2	16.9596	16.4785	15.9629	12.2071	6.66551	9.23963	14.8438	9.51921	13.3993	13.6458	16.8815	16.1373	12.0608	12.2704	13.136	16.985	15.9838	15.5155	10.4185	9.6155	9.01965	11.4837		14.5899	8.56876	10.7013	13.7683	15.2196		12.3765	16.4787	16.1829	16.1231	17.8498	16.7455	10.7601	16.6602	17.215	15.613	13.083	17.061	17.024	9.54775	17.122	15.0921	8.73656	12.2134	10.965
LDA 021	EMF_60min_2			18.1723	13.8559	8.87012	10.5675	17.2207	12.2565	16.7903	16.194			13.9112	14.4418	14.968		17.461	17.6602	12.5396	11.7668	10.4218	14.2899		16.7397	10.7701	12.3278	15.4709	15.6577		13.4371			17.442			11.5321	18.2379		17.2848	13.9697			10.4519		16.0452	9.35179	13.8881	12.7093
LDA 022	EMF_90min_2		17.6627	17.3276	13.9246	7.47237	10.7173	15.6472	11.2835	16.2725	16.5332		18.1396	13.5965	14.4788	14.7843		16.6406	16.6456	12.1193	11.0836	10.1773	14.0066		16.752	10.5537	14.9408	15.0592	15.5696		13.3227			17.8378		17.6806	11.2698			17.1567	13.7873	18.0114	18.1938	9.92703		15.8945	9.15472	13.09	12.2571
LDA 023	Hyperth._30min_2		17.6034	17.7142	14.2473	7.49194	10.2941	16.7956	12.1478	16.477	15.9981			13.6942	14.9069	15.2538		16.9258	17.8213	12.9846	11.8245	10.2777	13.5094		16.4281	10.7104	14.3269	15.2187	16.6214		12.9103				17.9433		10.8151	17.935		17.3856	13.1315	17.4644		10.35		15.608	9.45719	13.8677	11.9467
LDA 024	Hyperth._60min_2	17.274	17.1804	17.1383	12.9153	7.56186	9.6786	15.2063	10.0975	15.4415	15		16.0422	12.9057	13.6849	14.0153		16.2545	16.3987	11.4549	10.7256	9.49599	13.2805		15.9129	9.4742	12.2748	13.7275	15.3547		12.5044		17.5236	17.1813	17.5725	17.1184	10.4788	16.9513	17.7706	16.62	13.1161	17.3513		9.30591	17.4921	15.3995	8.29109	12.6627	11.9303
LDA 025	Hyperth._90min_2				13.7502	7.8594	10.1441	15.9485	11.2288	14.7819	15.1676		18.4915	13.6358	14.2265	14.8251		16.8699	17.4586	12.1939	11.7871	10.8487	13.8168		16.3366	9.86662	13.4291	14.9643	16.601		12.8906	18.465			18.2643	18.0261	10.955	17.5629		17.5267	13.9665	18.3232	18.1961	9.57044		15.6326	9.01054	13.2067	12.7068
LDA 026	No exposure_0h_3		15.9823	17.2185	13.0066	6.61401	10.3175	14.889	10.6058	14.959	15.3224	17.4525	16.6095	13.0167	13.1674	14.2727	16.9483	16.0326	15.5088	11.3481	10.3498	10.0384	13.6533	17.8864	15.892	10.5662	12.201	13.9339	16.1983	18.1434	11.7137		18.0736	17.5254	17.9729	17.0282	9.98812	17.6145	17.6272	15.8383	13.2222	16.4704	16.8159	8.83193		16.0626	8.15684	13.0674	11.4752
LDA 027	SHAM_30min_3		17.3733	17.1941	13.7312	8.52203	11.5602	15.5517	11.4569	15.868	16.9587			13.5194	14.3816	14.9182	18.1445	16.5216	16.2169	11.664	10.9072	10.9193	14.1257		17.1752	10.8148	13.4023	14.834	16.3934		12.7805					17.0107	10.0454		18.1853	16.145	13.6153	16.6941		9.72241		15.8405	8.73069	13.7419	11.8481
LDA 028	SHAM_60min_3		17.0656	16.5703	12.9947	7.44205	10.3705	15	10.7985	15.7456	15.8786		16.612	12.9958	13.3943	14.4857	18.1332	16.1792	15.0836	11.0403	10.5229	9.70238	13.3892	16.5698	15.535	10.6633	11.9125	13.4537	16.1387		12.2111		18.0556	18.1094		16.7139	10.5227	17.6106	17.4836	15.0538	13.2647	17.0642		9.29946	17.8376	16.0725	8.11833	12.9686	11.5711
LDA 029	SHAM_90min_3		17.2113	17.6834	13.9545	7.39539	10.5054	17.4222	12.5073	15.9235	16.6152			13.5032	14.4382	15.1146		16.7464	16.0618	12.6128	11.5776	10.1023	14.1765	16.918	16.4326	10.7675	12.594	15.7768	16.8339		12.8006			17.4858		16.9915	10.5977			16.156	13.6913	17.3832		10.1628		16.2292	7.69605	13.1143	11.7249
LDA 030	EMF_30min_3		17.0245	16.8287	13.1184	7.34245	10.1695	15.1646	10.6794	15.466	15.8917		16.4842	13.1158	13.6657	14.8364	18.2987	16.6621	15.1453	11.5867	10.4196	10.1858	13.3297	17.5782	16.1153	10.3275	11.7693	14.0664	16.283	17.6367	12.2514	17.8203		17.4282	18.2744	17.162	10.8923	17.3168	17.3931	15.7496	13.7404	17.0848		9.6935	18.0513	16.1951	7.84927	12.6785	12.0546
LDA 031	EMF_60min_3	17.9716	16.9685	16.5833	13.1252	7.20085	10.1705	15.5053	10.935	15.2099	16.1484		16.4095	13.0858	13.1744	14.8367	17.846	16.6891	15.479	11.282	10.9295	10.2965	13.5329	17.1797	15.8713	10.3306	12.3527	13.7867	16.8924	17.4776	11.9407	17.7588		17.8815		17.7443	10.6619	16.7279	18.012	15.4641	13.4104	16.7566		9.43629		15.9387	8.2976	12.7082	12.2306
LDA 032	EMF_90min_3		16.8851	17.2207	13.3682	7.23199	10.7967	15.5065	11.1132	15.5805	16.5779		16.7785	13.1752	13.7465	15.0703		16.1197	15.0503	11.5094	10.8927	10.1836	13.672	18.0639	16.5745	10.8442	12.349	14.7536	16.0567		12.7199			17.8467		17.0828	10.9236	17.8906	18.0205	15.4638	13.5687	16.9958		9.3705		16.6475	8.03174	13.1611	11.8443
LDA 033	Hyperth._30min_3		17.9342	17.2676	13.6923	7.94222	11.1428	16.3952	11.9849	16.2399	16.6196			13.6755	14.0073	14.8483	18.2813	16.4738	16.1374	12.0938	11.3445	10.39	14.3028		17.4396	11.3771	13.1237	15.116	16.0408		13.1515					17.2464	10.5791	18.0633		15.9669	14.1299	16.8766		9.87321		16.2212	8.2364	13.9453	11.8805
LDA 034	Hyperth._60min_3	18.285	17.3648	17.2899	13.5486	7.54535	10.9409	15.5591	11.4921	16.3789	16.2442		18.1822	13.3638	14.5473	14.9756	18.2765	16.8666	15.8946	11.813	11.3671	10.5211	13.9895		16.9102	10.6707	12.7633	14.7152	16.9437		12.5634			17.6971		17.153	10.5082		17.5659	15.725	13.6937	16.8303		9.66468		16.34	8.41545	13.6509	12.156
LDA 035	Hyperth._90min_3				14.313	8.11537	11.3734	15.7869	11.8422	16.4022	17.9797			13.9003	14.4352	15.554		16.9847	16.9105	12.3354	11.5455	11.1249	15.0396		17.5546	11.6449	13.4511	15.1983	16.5044		13.1137					17.4218	10.1002			16.3627	13.7702	17.2913		9.58795		16.5091	8.47753	13.7281	12.2578
LDA 036	No exposure_0h_4	17.6584	16.6291	16.649	13.9625	7.12325	10.8751	15.9269	12.0006	15.7222	16.3214		16.7519	13.4518	13.3478	15.0727		15.8495	16.0029	12.3137	11.6514	9.68204	13.5155		16.0059	10.5792	11.9348	14.2988	15.4661		12.0617			17.7158	17.4244	17.4382	10.4197	17.9872		16.2997	12.2444	16.4754		8.18655	17.9859	16.404	7.96352	12.5026	12.0932
LDA 037	SHAM_30min_4		17.366	17.5796	14.1143	7.49779	11.5603	17.0942	12.9772	16.6078	17.3877			13.999	14.5182	15.7289		16.2892	17.4798	12.8546	12.4533	10.3231	14.7493		17.1603	11.6822	12.3292	15.8355	16.5014		12.7341				17.5345	18.0174	10.3754			16.7206	13.1626	16.8726		8.4249		16.723	7.91785	13.2465	12.2392
LDA 038	SHAM_60min_4		17.3081	17.5828	14.8409	7.58764	11.1424	16.8225	12.5121	16.0754	16.293		17.4344	14.5503	14.3502	15.7581		17.5603	17.3547	13.3493	12.5694	10.4381	13.9275		16.0909	11.3791	12.8694	14.7703	17.0322		12.1614			18.1761			11.6891	18.4714		17.9932	14.1616	17.7118		9.39757	18.2412	17.4396	8.30714	13.0214	12.4041
LDA 039	SHAM_90min_4		18.1183	17.4073	14.8679	7.8019	11.3748	17.5611	13.5275	16.4542	16.4618		17.0224	14.4032	14.142	16.1182		17.2522	18.2863	13.4774	12.8036	10.8987	14.0868		16.5181	11.4194	13.1286	15.2362	17.1175		12.0884			18.1578			11.5804			17.6968	13.7781	17.4774		9.5661		17.2009	8.79461	13.3023	12.954
LDA 040	EMF_30min_4		17.1492	16.9993	13.7087	7.05802	11.2259	16.159	11.8956	15.7794	16.3996		16.6603	13.8645	13.4582	15.1471		15.8396	16.0097	12.0527	11.1717	9.76687	13.8058		16.6623	11.0048	11.5298	15	15.7578		12.1831			18.0579	17.4135	17.2665	10.2659		17.8546	16.6454	12.9248	16.7468		7.63841		16.7827	7.93203	13.069	12.4651
LDA 041	EMF_60min_4				14.2815	7.84468	12.0475	16.9241	12.7413	16.3566	17.3424			14.3241	14.4876	15.7346		16.4532	17.333	12.7678	12.4428	10.2842	15.4152		17.7997	11.828	11.9306	15.8658	15.4974		13.192				17.3389	17.1127	10.2344			16.8329	13.6939	16.8757		8.00498		16.6946	8.23467	14.3335	12.3039
LDA 042	EMF_90min_4			17.1948	14.6228	7.95551	11.3982	16.7028	12.6481	15.8269	17.2372		18.2128	14.2317	14.6486	15.9452		16.5459	17.2472	12.8935	12.4851	10.5052	14.4831		16.9724	11.6392	13.0597	15.6051	16.3741		12.4904				18.1417	18.3147	10.8408			17.3696	13.8458	17.1975		8.98964		16.8197	7.90362	13.2798	12.3962
LDA 043	Hyperth._30min_4				14.7005	8.35856	11.72	17.3467	13.3938	16.5345	16.609			15.0125	15.054	16.0505		17.12		13.4872	13.0243	10.7289	14.5461		17.0696	11.703	12.4303	16.1272	17.4038		12.4956						10.8017			18.0116	14.1715	17.4828		9.04885		17.4919	8.56964	14.2977	12.8368
LDA 044	Hyperth._60min_4		17.8515	17.5358	15.2912	7.54139	11.3849	16.5762	12.376	16.7845	17.083		17.3033	14.5821	14.7203	16.0426		17.195	16.9665	13.2529	12.7231	10.5639	14.8676		17.5009	11.4746	12.2986	14.9824	16.1973		12.3627						10.2582			17.0362	13.5707	17.2919		8.69751		17.2151	8.10684	13.5259	12.362
LDA 045	Hyperth._90min_4		17.9121	17.6347	14.9792	7.45037	11.5387	17.5188	13.2676	16.278	16.9591			14.9166	14.5571	15.8601		17.484	17.2469	13.4126	12.8748	10.8947	14.2806		16.8204	11.5197	12.1636	15.9638	16.7024		12.5363						10.9184			17.438	14.2016	17.2743		9.54081		17.5759	8.34417	14.0414	12.1817
LDA 046	No exposure_0h_5	18.4652	17.1289	17.5173	14.7044	7.6695	11.0399	17.0027	13.0052	15.4119	16.9748		18.3916	14.4409	15.2379	15.4871		16.6355	17.2222	13.4703	12.733	10.4116	14.8354		16.406	11.0763	13.5516	15.6427	16.4298		12.3873	18.2879				17.0805	10.9238			17.5459	13.7611	17.5285		9.68341	18.3037	16.9752	8.33802	13.8067	12.1822
LDA 047	SHAM_30min_5		16.9732	17.6929	15.1215	7.60839	10.9748	17.4714	12.9591	16.7686	16.708		17.8374	14.5054	14.5771	15.6585		17.1271	17.6553	13.0576	12.4224	10.2607	14.5973		16.385	11.0589	13.0478	15.1783	16.0644		12.291			17.6917		16.6612	10.2527			17.6943	13.6587	17.5671		8.56998		17.3984	8.24666	14.0774	12.5463
LDA 048	SHAM_60min_5		17.01	17.4964	15	8.31876	11.41		13.3605	17.0039	16.7415			14.4676	14.8266	15.7091		16.688	17.5046	13.4804	12.6822	9.99901	14.4377		16.8737	11.3021	13.9843	15.8344	16.3395		12.9197					17.761	10.963			17.5626	13.8805	17.3525		9.50927		17.2803	7.98348	13.7452	11.7526
LDA 049	SHAM_90min_5		17.9844	17.786	15	8.04909	11.4891	17.8876	13.4019	16.0589	17.8219			14.5424	14.6544	15.6576		16.8863	17.6585	13.167	12.7201	10.3672	14.4711		16.9519	11.4357	12.3002	16.1584	16.3803		12.7429					17.2002	10.5297			17.9642	13.8672	16.4435		9.45495		17.2277	8.19978	14.1265	12.6303
LDA 050	EMF_30min_5		16.9064	17.9168	14.948	7.88678	11.5119		14.171	16.4083	17.1609			14.5786	15	15.5891		17.5572		13.9883	13.3529	10.3953	14.4726		16.6251	11.5636	13.3723	16.1675	16.7243		12.5952					17.2393	10.9244			17.7512	13.9344	17.3643		9.59073		17.4886	8.58942	14.7046	12.7039
LDA 051	EMF_60min_5		16.7332	17.9188	15.3033	7.88148	11.4561	17.3149	13.789	16.0719	17.3745			14.605	14.5354	15.2746		17.281		13.7992	13.3779	10.2054	14.8182		16.938	11.4217	13.8855	16.2839	16.4452		12.0405					16.961	9.91305			17.6248	14.2092	17.2204		9.52104		17.4322	8.38552	13.8066	12.4198
LDA 052	EMF_90min_5		17.3887	17.7463	14.8175	8.09727	11.4936	17.5407	13.3593	16.5223	16.2925			14.3801	15.0209	15.6376		17.1077	17.0375	13.4634	12.9153	10.7232	14.5809		16.8898	11.3385	12.8747	15.6377	16.5111		12.7994					16.7502	11.2228			17.6072	13.4114	17.3847		9.92622		17.7204	7.98826	14.2135	12.7139
LDA 053	Hyperth._30min_5	18.3826	17.2951	17.6262	15.1938	7.86102	11.156	17.3344	13.5961	16.2549	17.0847			14.7395	14.7206	15.2607		17.0315	18.0649	13.6066	13.2021	10.1253	14.2547		17.4815	11.1963	13.4422	15.9488	16.3189		12.7767					17.0513	10.4226			17.9239	13.3508	17.0532		9.35429	18.2194	17.5643	8.3032	13.9437	12.5991
LDA 054	Hyperth._60min_5			17.2435	15.1141	7.85472	11.411		13.5682	17.4147	17.4491			14.8859	15.3016	16.0997		17.2337		13.9383	12.718	10.4871	15.1621		17.12	11.4787	14.2971	16.351	16.6698		12.9692					16.8701	11.0304			17.4156	13.9613	17.5149		9.07259		17.7201	8.41916	14.5357	12.7516
LDA 055	Hyperth._90min_5			17.6138	15.3287	8.08441	11.455		14.0858	16.5932	17.2275			15.0079	15.923	16.3806		17.8391	17.7034	14.3087	13.3651	10.8326	14.7885		17.1672	11.5342	12.9513	16.3388	17.6231		12.5842					17.9094	10.9453				14.5491	17.3318		10.1301		17.2235	8.36311	14.5996	13.2718
[truncated: 86 more columns]

## Sheet: 2018_fold-change
Detector	let_2nd_7d	let_2nd_7e	let_2nd_7g	miR_2nd_15b	miR_2nd_16	miR_2nd_17	miR_2nd_19a	miR_2nd_19b	miR_2nd_20a	miR_2nd_20b	miR_2nd_21	miR_2nd_22	miR_2nd_24	miR_2nd_25	miR_2nd_26a	miR_2nd_26b	miR_2nd_28_2nd_3p	miR_2nd_29a	miR_2nd_30b	miR_2nd_30c	miR_2nd_92a	mmu_2nd_miR_2nd_93	miR_2nd_99a	miR_2nd_103	miR_2nd_106a	RNU44	miR_2nd_106b	miR_2nd_125a_2nd_5p	miR_2nd_125b	miR_2nd_126	miR_2nd_130a	miR_2nd_130b	miR_2nd_132	miR_2nd_133a	miR_2nd_139_2nd_5p	miR_2nd_140_2nd_3p	mmu_2nd_miR_2nd_140	miR_2nd_142_2nd_3p	miR_2nd_145	miR_2nd_146a	miR_2nd_146b	miR_2nd_148a	miR_2nd_150	miR_2nd_181a	miR_2nd_182	RNU48	miR_2nd_185	miR_2nd_186	miR_2nd_191
lin_diff_unexp_1	1	1	1	1	1	1	1	1	1	1	1	1	1	1	1	1	1	1	1	1	1	1	1	1	1	1	1	1	1	1	1	1	1	1	1	1	1	1	1	1	1	1	1	1	1	1	1	1	1
lin_diff_emf_30min_1				0.86824	2.92663	1.78491	0.454836	0.999929					1.17111	1.40129	1.80117		0.759862		1.08012	0.86036	1.15075	2.10084		1.06887	1.77806	1.52093	1.71828	0.918932		1.24891					0.514368	0.986343				1.0265	0.597249		0.635292		1.24337	0.814745	1.59709	0.702506	0.626917
lin_diff_emf_60min_1				0.8337	0.644007	0.914794	0.981176	0.917867	0.975981				1.18037	0.772122	0.954184		1.17198		0.89051	1.06873	1.35537	1.25546		0.740432	0.984945	0.807141	1.19989	0.778729		1.01159					0.815317	1.30238			0.918993	1.14278	1.06228		0.935209		1.16713	1.44069	0.657326	1.67134	0.515762
lin_diff_emf_90min_1				1.62282	1.82064	1.69842	0.946696	0.856946					0.762146	1.59209	1.67995		0.963965	0.592039	1.15981	1.03349	1.04432	3.55311		1.25471	2.12458	0.866023	1.6827	0.868636		1.17898						0.509632			0.734492	0.844903			0.51601		0.54199	0.682299	1.41961	0.982728	0.374651
lin_diff_unexp_2	1	1	1	1	1	1	1	1	1	1	1	1	1	1	1	1	1	1	1	1	1	1	1	1	1	1	1	1	1	1	1	1	1	1	1	1	1	1	1	1	1	1	1	1	1	1	1	1	1
lin_diff_emf_30min_2		1.9012	2.65527	2.23855	2.1199	1.62038	1.63828	2.69047	4.01825	3.87283		1.67452	2.37986	4.78131	2.57265		1.50469	3.30535	2.92984	2.51681	2.32483	4.70478		3.06951	2.59038	3.73318	2.60607	1.85353		1.41405			4.0098			1.04996	2.02564		3.8049	1.59677	1.73683		1.36668		1.22201	1.32966	2.34206	2.72185	1.29852
lin_diff_emf_60min_2			0.835137	1.06111	0.62009	0.859533	0.362505	0.415641	0.749624	0.623436			0.573007	0.659406	0.737655		0.420689	0.260639	0.385544	0.552249	0.60235	0.682805		0.619514	0.608012	0.586642	0.564166	0.529456		0.789089			1.26184			0.758389	0.692536		0.646537	0.499508			0.563823		0.626864	0.604488	0.751659	0.728945	0.661095
lin_diff_emf_90min_2		0.771939	0.757754	0.659696	1.23262	0.526276	1.75323	0.773209	0.41048	0.345508		1.06608	1.04901	0.66536	0.690588		1.53451	1.68777	0.669219	0.672132	1.05373	0.457083		0.619769	0.458658	0.176643	0.810466	2.60549		0.52902			0.960654		1.13342	0.992523			0.87508	1.16966	0.728374	1.21383	1.25053		0.849534	1.28261	1.52647	1.09458	0.722412
lin_diff_unexp_3	1	1	1	1	1	1	1	1	1	1	1	1	1	1	1	1	1	1	1	1	1	1	1	1	1	1	1	1	1	1	1	1	1	1	1	1	1	1	1	1	1	1	1	1	1	1	1	1	1
lin_diff_emf_30min_3		1.27348	1.28827	1.52921	2.26511	2.62208	1.30781	1.71411	1.32137	2.09508			1.32285	1.64259	1.05834	0.898611	0.907223	2.10184	1.05501	1.40209	1.66266	1.73631		2.08474	1.40188	3.10151	1.70245	1.07954		1.44301					0.90044	0.555958		1.73173	1.31534	0.916985	0.762723		1.02024		0.782049	1.84218	2.08986	0.866623	0.814773
lin_diff_emf_60min_3		1.06959	0.990986	0.913553	1.18198	1.1487	0.704538	0.90977	1.44971	0.829395		1.15068	0.939499	1.16471	0.784018	1.22025	0.702262	0.760252	0.845738	0.754439	0.662457	0.905215	0.655214	0.792037	1.25935	0.737065	0.79387	0.593052		1.20618			1.17111		0.489579	0.908005	1.8438	0.693321	0.752495	0.903938	1.23764		0.909515		1.09724	0.88315	1.19788	0.633099	0.760564
lin_diff_emf_90min_3		1.25376	1.37811	1.50145	1.11993	0.817191	3.7729	2.62829	1.26838	1.02616			1.25534	1.6151	1.03114		1.54401	2.01596	2.14863	1.60761	0.945227	1.41865	0.451896	0.906272	0.948269	1.18504	2.0324	1.71383		1.05754			0.778683		0.938703	0.797761			1.61566	1.08864	1.30797		1.73188		0.748302	0.792406	0.968103	0.920599	0.800715
lin_diff_unexp_4	1	1	1	1	1	1	1	1	1	1	1	1	1	1	1	1	1	1	1	1	1	1	1	1	1	1	1	1	1	1	1	1	1	1	1	1	1	1	1	1	1	1	1	1	1	1	1	1	1
lin_diff_emf_30min_4		1.16212	1.49513	1.3246	1.3564	1.26084	1.91218	2.11635	1.77573	1.98358			1.09776	2.08495	1.4967		1.36565	2.77041	1.74332	2.43121	1.47044	1.92317		1.41227	1.59931	1.7404	1.78442	1.67436		1.46513				1.08744	1.68281	1.07886			1.05354	1.17919	1.09114		1.72487		0.959438	0.990224	1.13094	0.855073	1.10867
lin_diff_emf_60min_4				1.47366	0.836802	0.534014	0.93198	0.853061	0.822922	0.483189			1.16977	0.909123	1.01639		2.15408	1.01518	1.49636	1.09173	1.11257	0.356588		0.3059	0.732632	1.91688	0.467973	2.89747		0.489516						2.74101			2.23493	1.38284	1.78523		2.62548		1.67602	1.05152	0.402734	1.0719	1.55314
lin_diff_emf_90min_4			1.15875	1.18516	0.898999	0.983883	1.81295	1.83962	1.54475	0.584239		0.438188	1.12624	0.703871	1.12736		1.63154	2.05501	1.49892	1.24701	1.31356	0.759774		0.729851	0.858696	1.04892	0.774343	1.67419		0.756831						1.66963			1.25461	0.954192	1.21406		1.49118		1.30239	1.85445	1.01574	1.47201	1.14028
lin_diff_unexp_5	1	1	1	1	1	1	1	1	1	1	1	1	1	1	1	1	1	1	1	1	1	1	1	1	1	1	1	1	1	1	1	1	1	1	1	1	1	1	1	1	1	1	1	1	1	1	1	1	1
lin_diff_emf_30min_5		1.04738	0.856227	1.12773	0.824514	0.689137		0.431725	1.28373	0.730578			0.950535	0.74594	1.04926		0.742177		0.524632	0.524668	0.91092	1.0903		0.846675	0.704807	0.798612	0.503789	0.632892		0.809907					0.66984	0.627748			0.961326	0.826084	1.15093		0.492858		0.939384	0.788535	0.647391	0.896508	0.974208
lin_diff_emf_60min_5		1.2115	0.746158	0.810385	1.35405	0.968569		0.742999	1.90786	0.644809			0.909126	1.22366	1.35142		0.662985		0.801726	0.617419	0.866705	0.768165		0.956387	0.92045	1.0709	0.732318	0.929364		1.83933					1.74104	2.07046			0.957778	0.796287	1.0959		0.991873		0.900048	0.756791	0.958339	0.629723	1.76112
lin_diff_emf_90min_5		1.51124	1.02789	1.13483	0.967156	0.996894	1.27183	1.02993	0.725256	2.88667			1.11907	0.775684	1.01402		0.857703	1.53792	0.814265	0.873478	0.781337	0.926752		1.04394	1.06971	0.671524	1.43459	0.91335		0.961545					1.36607	0.618511			1.28069	1.37152	0.520801		0.721332		0.710671	1.15791	0.941459	0.943677	0.730205
lin_diff_hyperth_30min_1				0.718046	0.857948	0.823907	0.241933	0.517107					0.950575	1.12443	1.3723		0.822168		1.0203	0.915897	1.12463	1.47567		0.913195	1.32757	0.86797	1.1597	0.771027		0.943445						0.756788				0.736832			0.709181		1.08519	0.856205	0.94604	0.815051	0.690589
lin_diff_hyperth_60min_1				0.995426	0.892132	1.46219	0.647549	0.816892	1.00287				1.44065	1.54034	1.82059		1.88316	1.38807	1.18615	1.52394	2.09154	1.8059		1.71071	1.88521	3.33132	1.44722	1.42202		1.18648					0.666398	0.777581			1.24542	1.27764	1.07582		1.1068		0.800026	1.26652	1.16882	0.973294	0.652719
lin_diff_hyperth_90min_1				3.59173	2.31338	6.11806	4.38509	4.74679					2.23189	7.29144	5.40391		3.53255	1.8632	3.37051	3.5121	2.33381	17.0258		3.29212	6.56628	2.41554	8.01507	1.93196		2.0959					2.22751	1.1038			3.52633	2.54737			1.46042		0.812303	1.16428	3.67974	2.23452	1.44579
lin_diff_hyperth_30min_2		0.871761	0.788719	0.544274	1.19546	0.780168	0.42347	0.435064	0.475956	0.758421			0.767114	0.768928	0.592725		0.783243	0.668493	0.494732	0.544361	0.972049	1.15543		0.858457	0.587048	0.302452	0.953596	0.701497		0.976769						1.01066	0.837156		1.11365	1.54397	1.31312		0.783742		0.85464	0.806882	0.744043	1.37829	0.999574
lin_diff_hyperth_60min_2		1.13065	1.71011	2.03665	1.53561	1.59168	1.46454	1.85633	1.90929	1.42629			1.15042	1.1143	1.42769		0.970802	0.62489	0.817734	1.13646	1.14428	1.37463		1.09885	1.49281	0.608583	1.88894	0.653199		1.50625			1.51179	1.0983	1.02303	1.57379	1.68946		1.02501	0.902658	1.28049		1.24775		0.980709	1.26093	1.75749	1.25079	0.834456
lin_diff_hyperth_90min_2				0.744474	0.942593	0.783002	1.42279	0.803112	1.15347	0.8903		0.835336	1.02084	0.792537	0.671334		1.30904	0.960678	0.635469	0.412741	0.661624	0.521352		0.826542	0.738468	0.503664	0.865617	1.27469		0.713745	0.547429			1.19133	0.892055	1.23456	1.01067		0.677123	1.03308	0.586803	1.21186	1.60117		1.01869	1.41741	1.40784	0.801454	1.00968
lin_diff_hyperth_30min_3		0.677857	0.950321	1.02733	1.49465	1.33551	0.557311	0.693469	0.772781	1.26502			0.897488	1.29625	1.04971	0.90954	1.03372	1.05664	0.742357	0.738525	1.44328	0.884481		0.832542	0.677256	1.21297	0.822428	1.2768		0.773266					0.849245	0.690766			1.13143	0.700024	0.88116		0.900751		0.768069	1.40863	0.868538	0.977793	0.79726
lin_diff_hyperth_60min_3		0.812691	0.607225	0.68122	0.930902	0.673432	0.678717	0.618324	0.644699	0.776148		0.336758	0.77483	0.449702	0.712031	0.905441	0.620946	0.569963	0.585325	0.557025	0.566957	0.659611		0.385501	0.994871	0.554501	0.417103	0.572367		0.783365			1.33079		0.737593	1.01011		0.944555	0.627984	0.742741	1.17602		0.776348		0.830795	0.813874	0.623209	0.666698	0.720705
lin_diff_hyperth_90min_3				0.779977	0.607108	0.547932	3.10637	1.58568	0.717598	0.38835			0.759408	1.00204	0.737417		0.847699	0.555284	1.21198	1.02252	0.492217	0.549759		0.459429	0.544356	0.552062	1.4933	1.25657		0.804921					0.742096	1.41171			0.866499	0.946783	1.06573		1.48957		0.823634	0.581771	0.653485	0.691146	1.45871
lin_diff_hyperth_30min_4				0.666072	0.550659	0.895216	0.839419	0.749159	1.05212	1.71559			0.495348	0.689789	0.80015		0.562212		0.644998	0.673173	0.754847	1.15127		1.06491	0.985726	0.932333	0.816922	0.535007		1.17978						0.744168			0.408664	0.496915	0.655107		0.64889		0.586857	0.636492	0.482574	0.660868	0.679984
lin_diff_hyperth_60min_4		0.686162	1.03311	0.731871	1.03257	0.845265	1.18613	1.09889	0.611722	0.578363		1.09513	0.978189	0.773729	0.82103		1.28812	1.30875	1.06912	0.898894	0.916508	0.521192		0.376314	0.935947	1.48531	0.863247	1.78366		0.869809						2.69629			1.94119	1.50614	1.33782		1.62456		1.16838	1.14894	0.704913	1.02957	2.19241
lin_diff_hyperth_90min_4		1.15364	0.854208	0.925745	1.27591	0.892608	1.02976	1.1974	1.12997	0.708424			0.700594	0.749996	1.19593		0.851548	2.05543	1.04591	0.95185	1.00276	0.874254		0.810983	0.932801	1.95203	0.603913	1.33339		0.73312						1.58225			1.19656	0.745642	1.15116		1.01769		0.771075	1.36646	0.599151	1.708	1.22113
lin_diff_hyperth_30min_5		0.799974	1.04728	0.951114	0.839365	0.881964	1.09964	0.643078	1.42775	0.770219			0.850231	0.905321	1.31755		1.06849	0.752867	0.683519	0.582478	1.09836	1.26808		0.467645	0.909145	0.760837	0.586224	0.838264		0.714144					0.763078	0.888896			0.852891	1.23797	1.42782		0.580629		0.891343	0.961571	1.09706	0.964073	0.837515
lin_diff_hyperth_60min_5			1.19157	0.923931	1.3794	0.999327		0.86592	0.752174	0.61233			0.748304	0.719458	0.762829		0.685057		0.728061	0.975492	0.712965	0.605241		0.843078	0.884814	0.805065	0.699018	0.795338		0.966279					1.85434	0.954351			1.10727	0.945559	0.893528		1.35348		0.737249	0.739348	0.578143	0.500324	1.54524
lin_diff_hyperth_90min_5			1.12677	0.796277	0.97582	1.02393		0.622476	0.69046	1.50988			0.724263	0.415086	0.605847		0.516635	0.969394	0.453221	0.639527	0.724293	0.80254		0.861369	0.934061	0.636801	0.882461	0.422579		1.11629					0.61168	0.749702				0.623342	0.540242		0.62629		1.0029	0.892963	0.720406	0.641037	0.689967
	Code
	lin_diff;	differential gene expression (used for linear regression analysis as well)
	unexp;	unexposed, sham exposed
	EMF	EMF exposure
	hyperth;	hyperthermia; room temperature + 2 °C (e.g. 22+2=24°C)
	1-5;	donor 1-5
	2nd;	gene name referring to 2nd measurements two years later
[truncated: 85 more columns]
